# Supplementary material for: An adaptable toolkit to assess commercial fishery costs and benefits related to marine protected area network design
Source: F1000Res. 2017 Feb 22;4:1234. Originally published 2015 Nov 9. [Version 2] doi: 10.12688/f1000research.7312.2 (PMC5345778; doi:10.12688/f1000research.7312.2)
Supplement: Supplementary file 1 [file f1000research-4-11621-s0000.tgz]

Archive with 1 entries (1 files):
- 7b5dc645-8a71-4ecc-978b-8ad51d61a603.zip
